# Supplementary material for: In Silico and In Vivo Evaluation of the Maqui Berry (Aristotelia chilensis (Mol.) Stuntz) on Biochemical Parameters and Oxidative Stress Markers in a Metabolic Syndrome Model
Source: Metabolites. 2023 Dec 7;13(12):1189. doi: 10.3390/metabo13121189 (PMC10744843; doi:10.3390/metabo13121189)
Supplement: Supplementary file 1 [file metabolites-13-01189-s001.zip]

Archive with 1 entries (1 files):
- metabolites-2714330-supplementary.pdf
